# Supplementary material for: Ficus dubia Latex Extract Induces Cell Cycle Arrest and Apoptosis by Regulating the NF-κB Pathway in Inflammatory Human Colorectal Cancer Cell Lines
Source: Cancers (Basel). 2022 May 27;14(11):2665. doi: 10.3390/cancers14112665 (PMC9179257; doi:10.3390/cancers14112665)
Supplement: Supplementary file 1 [file cancers-14-02665-s001.zip]

Archive with 2 entries (2 files):
- cancers-1670736-file S1.pdf
- cancers-1670736-supplementary.pdf
